# Supplementary material for: Plasma concentration of brominated flame retardants and postmenopausal breast cancer risk: a nested case-control study in the French E3N cohort
Source: Environ Health. 2020 May 20;19:54. doi: 10.1186/s12940-020-00607-9 (PMC7238573; doi:10.1186/s12940-020-00607-9)
Supplement: Supplementary file 1 — Additional file 1 Table S1. Multinomial regression models to estimate the association between quintiles of PBDEs and PBB-153 plasma level expressed as ng/L and breast cancer risk stratified according to hormone estrogen receptor status: adjusted odds ratios (ORs) and 95% confidence intervals (CIs). Table S2. Multinomial regression models to estimate the association between quintiles of PBDEs and PBB-153 plasma level expressed as ng/L and breast cancer risk stratified according to hormone progesteron receptor status: adjusted odds ratios (ORs) and 95% confidence intervals (CIs). Table S3. Multinomial regression models to estimate the association between quintiles of PBDEs and PBB-153 plasma level expressed as ng/gr of lipids and breast cancer risk stratified according to hormone estrogen receptor status: adjusted odds ratios (ORs) and 95% confidence intervals (CIs). Table S4. Multinomial regression models to estimate the association between quintiles of PBDEs and PBB-153 plasma level expressed as ng/gr of lipids and breast cancer risk stratified according to hormone progesteron receptor status: adjusted odds ratios (ORs) and 95% confidence intervals (CIs). Table S5. Conditional logistic regression models to estimate the association between quintiles of PBDEs and PBB-153 plasma levels expressed as ng/L and breast cancer risk stratified according to the body mass index (BMI): adjusted odds ratios (ORs) and 95% confidence intervals (CIs) Table S6. Conditional logistic regression models to estimate the association between quintiles of PBDEs and PBB-153 plasma levels expressed as ng/gr of lipids and breast cancer risk stratified according to the body mass index (BMI): adjusted odds ratios (ORs) and 95% confidence intervals (CIs) [file 12940_2020_607_MOESM1_ESM.xlsx]

## Sheet: SP tab 1
Supplementary table 1: Multinomial regression models to estimate the association between quintiles of PBDEs and PBB-153 plasma level expressed as ng/L and breast cancer risk stratified according to hormone estrogen receptor status: adjusted odds ratios (ORs) and 95% confidence intervals (CIs).
ng/L plasma	controls		ER-		ER+		ER missing
	Number (%) controls	OR [95% CI] controls	Number (%) ER-	OR [95% CI] ER-	Number (%) ER+	OR [95% CI] ER+	Number (%) ER?	OR [95% CI] ER?
PBDE sum
Q1	39 (19.80)	Reference	3 (11.54)	Reference	30 (22.22)	Reference	4 (11.11)	Reference
Q2	39 (19.80)	Reference	7 (26.92)	4.14 [0.84-20.48]	24 (17.78)	1.03 [0.48-2.23]	5 (13.89)	1.20 [0.27-5.39]
Q3	40 (20.30)	Reference	6 (23.08)	3.20 [0.63-16.21]	24 (17.78)	0.95 [0.44-2.04]	8 (22.22)	2.07 [0.52-8.22]
Q4	39 (19.80)	Reference	9 (34.62)	4.75 [0.99-22.80]	25 (18.52)	1.05 [0.49-2.26]	10 (27.78)	2.29 [0.59-8.82]
Q5	40 (20.30)	Reference	1 (3.85)	0.41 [0.03-4.78]	32 (23.70)	1.30 [0.61-2.76]	9 (25.00)	1.73 [0.43-6.98]
p-trend				0.58		0.55		0.24
BDE-28
Q1	39 (19.80)	Reference	3 (11.54)	Reference	23 (17.04)	Reference	8 (22.22)	Reference
Q2	39 (19.80)	Reference	7 (26.92)	3.89 [0.79 - 19.19]	27 (20.00)	1.66 [0.75 - 3.65]	6 (16.67)	0.93 [0.26 - 3.40]
Q3	40 (20.30)	Reference	3 (11.54)	1.10 [0.17 - 7.00]	20 (14.81)	1.03 [0.45 - 2.34]	11 (30.56)	1.69 [0.52 - 5.45]
Q4	39 (19.80)	Reference	3 (11.54)	1.36 [0.23 - 8.07]	34 (25.19)	1.83 [0.86 - 3.89]	4 (11.11)	0.42 [0.10 - 1.70]
Q5	40 (20.30)	Reference	10 (38.46)	3.93 [0.83 - 18.59]	31 (22.96)	1.66 [0.77 - 3.61]	7 (19.44)	0.77 [0.21 - 2.76]
p-trend				0.21		0.20		0.41
BDE-47
Q1	39 (19.80)	Reference	6 (23.08)	Reference	30 (22.22)	Reference	5 (13.89)	Reference
Q2	39 (19.80)	Reference	4 (15.38)	0.91 [0.21 - 3.86]	25 (18.52)	0.88 [0.42 - 1.85]	5 (13.89)	0.82 [0.20 - 3.32]
Q3	40 (20.30)	Reference	5 (19.23)	1.10 [0.27 - 4.43]	24 (17.78)	0.93 [0.44 - 1.97]	9 (25.00)	1.83 [0.52 - 6.38]
Q4	39 (19.80)	Reference	7 (26.92)	1.34 [0.34 - 5.27]	24 (17.78)	0.87 [0.41 - 1.88]	9 (25.00)	1.36 [0.37 - 4.97]
Q5	40 (20.30)	Reference	4 (15.38)	0.63 [0.14 - 2.85]	32 (23.70)	1.14 [0.55 - 2.35]	8 (22.22)	1.09 [0.30 - 4.01]
p-trend				0.723		0.7001		0.7377
BDE-99
Q1	39 (19.80)	Reference	4 (15.38)	Reference	23 (17.04)	Reference	4 (11.11)	Reference
Q2	39 (19.80)	Reference	9 (34.62)	2.91 [0.72 - 11.75]	30 (22.22)	1.29 [0.60 - 2.75]	6 (16.67)	1.54 [0.37 - 6.39]
Q3	40 (20.30)	Reference	5 (19.23)	2.19 [0.47 - 10.28]	23 (17.04)	1.27 [0.57 - 2.85]	10 (27.78)	2.82 [0.73 - 10.97]
Q4	39 (19.80)	Reference	6 (23.08)	1.65 [0.36 - 7.63]	28 (20.74)	1.21 [0.55 - 2.66]	7 (19.44)	1.42 [0.34 - 5.90]
Q5	40 (20.30)	Reference	2 (7.69)	0.47 [0.07 - 3.21]	31 (22.96)	1.60 [0.74 - 3.46]	9 (25.00)	1.75 [0.44 - 6.96]
p-trend				0.31		0.29		0.57
BDE-100
Q1	39 (19.80)	Reference	8 (30.77)	Reference	36 (26.67)	Reference	5 (13.89)	Reference
Q2	39 (19.80)	Reference	5 (19.23)	0.75 [0.20 - 2.81]	23 (17.04)	0.69 [0.33 - 1.45]	8 (22.22)	1.45 [0.39 - 5.35]
Q3	40 (20.30)	Reference	5 (19.23)	0.64 [0.17 - 2.45]	18 (13.33)	0.52 [0.24 - 1.13]	6 (16.67)	1.18 [0.31 - 4.52]
Q4	39 (19.80)	Reference	5 (19.23)	0.52 [0.13 - 2.13]	30 (22.22)	1.01 [0.49 - 2.08]	11 (30.56)	2.06 [0.59 - 7.13]
Q5	40 (20.30)	Reference	3 (11.54)	0.36 [0.08 - 1.65]	28 (20.74)	0.77 [0.37 - 1.60]	6 (16.67)	0.76 [0.19 - 3.06]
p-trend				0.16		0.78		0.77
BDE-153
Q1	39 (19.80)	Reference	7 (26.92)	Reference	31 (22.96)	Reference	5 (13.89)	Reference
Q2	39 (19.80)	Reference	7 (26.92)	0.95 [0.27 - 3.37]	33 (24.44)	1.23 [0.60 - 2.52]	5 (13.89)	0.95 [0.23 - 3.85]
Q3	40 (20.30)	Reference	4 (15.38)	0.65 [0.15 - 2.88]	12 (8.89)	0.39 [0.16 - 0.93]	6 (16.67)	1.05 [0.26 - 4.20]
Q4	39 (19.80)	Reference	6 (23.08)	1.57 [0.40 - 6.08]	28 (20.74)	1.07 [0.50 - 2.29]	10 (27.78)	1.92 [0.53 - 7.00]
Q5	40 (20.30)	Reference	2 (7.69)	0.42 [0.07 - 2.53]	31 (22.96)	1.14 [0.53 - 2.44]	10 (27.78)	1.78 [0.49 - 6.47]
p-trend				0.56		0.76		0.25
BDE-154
Q1	39 (19.80)	Reference	3 (11.54)	Reference	27 (20.00)	Reference	5 (13.89)	Reference
Q2	39 (19.80)	Reference	9 (34.62)	2.59 [0.60 - 11.27]	23 (17.04)	0.77 [0.36 - 1.66]	6 (16.67)	0.96 [0.25 - 3.71]
Q3	40 (20.30)	Reference	7 (26.92)	2.36 [0.52 - 10.77]	24 (17.78)	0.84 [0.39 - 1.79]	7 (19.44)	1.35 [0.36 - 5.08]
Q4	39 (19.80)	Reference	5 (19.23)	1.51 [0.30 - 7.55]	29 (21.48)	1.07 [0.51 - 2.24]	9 (25.00)	1.70 [0.47 - 6.13]
Q5	40 (20.30)	Reference	2 (7.69)	0.44 [0.06 - 3.19]	32 (23.70)	1.13 [0.54 - 2.37]	9 (25.00)	0.94 [0.26 - 3.44]
p-trend				0.41		0.55		0.81
PBB-153
Q1	39 (19.80)	Reference	9 (34.62)	Reference	31 (22.96)	Reference	7 (19.44)	Reference
Q2	39 (19.80)	Reference	6 (23.08)	0.68 [0.19 - 2.46]	28 (20.74)	0.84 [0.40 - 1.75]	7 (19.44)	1.02 [0.30 - 3.50]
Q3	40 (20.30)	Reference	4 (15.38)	0.50 [0.12 - 2.02]	22 (16.30)	0.68 [0.32 - 1.49]	3 (8.33)	0.42 [0.09 - 1.96]
Q4	39 (19.80)	Reference	5 (19.23)	0.56 [0.14 - 2.22]	37 (27.41)	1.20 [0.58 - 2.50]	9 (25.00)	1.04 [0.30 - 3.57]
Q5	40 (20.30)	Reference	2 (7.69)	0.22 [0.04 - 1.28]	17 (12.59)	0.49 [0.21 - 1.11]	10 (27.78)	1.04 [0.30 - 3.58]
p-trend				0.10		0.41		0.95
Adjusted for smoking status (never vs. ever), physical activity measured in metabolic equivalent tasks (MET)-hour/week (<35 vs. ≥35), education (≤ 12 years, 12 to 14 years, > 14 years), personal history of benign breast disease (no vs. yes), and family history of breast cancer (none, in first-degree relatives, in extended relatives), parity and age at first full-term pregnancy (FFTP) (no children…

## Sheet: SP tab 2
Supplementary table 2: Multinomial regression models to estimate the association between quintiles of PBDEs and PBB-153 plasma level expressed as ng/L and breast cancer risk stratified according to hormone progesteron receptor status: adjusted odds ratios (ORs) and 95% confidence intervals (CIs).
ng/L plasma	controls		PR-		PR+		PR missing
	NumbPR (%) controls	OR [95% CI] controls	NumbPR (%) PR-	OR [95% CI] PR-	NumbPR (%) PR+	OR [95% CI] PR+	NumbPR (%) PR?	OR [95% CI] PR?
PBDE sum
Q1	39 (19.80)	Reference	8 (14.04)	Reference	24 (24.00)	Reference	5 (12.50)	Reference
Q2	39 (19.80)	Reference	11 (19.30)	1.64 [0.54-4.97]	20 (20.00)	1.18 [0.52-2.68]	5 (12.50)	0.93 [0.22-3.89]
Q3	40 (20.30)	Reference	12 (21.05)	1.90 [0.64-5.63]	17 (17.00)	0.88 [0.38-2.03]	9 (22.50)	1.82 [0.51-6.49]
Q4	39 (19.80)	Reference	17 (29.82)	2.62 [0.91-7.50]	17 (17.00)	0.97 [0.42-2.25]	10 (25.00)	1.85 [0.52-6.58]
Q5	40 (20.30)	Reference	9 (15.79)	1.32 [0.41-4.25]	22 (22.00)	1.20 [0.53-2.74]	11 (27.50)	1.72 [0.48-6.16]
p-trend				0.49		0.9	0.20
BDE-28
Q1	39 (19.80)	Reference	8 (14.04)	Reference	18 (18.00)	Reference	8 (20.00)	Reference
Q2	39 (19.80)	Reference	14 (24.56)	2.63 [0.89 - 7.81]	20 (20.00)	1.67 [0.71 - 3.94]	6 (15.00)	0.93 [0.26 - 3.36]
Q3	40 (20.30)	Reference	8 (14.04)	1.17 [0.35 - 3.83]	12 (12.00)	0.78 [0.30 - 2.01]	14 (35.00)	2.30 [0.74 - 7.16]
Q4	39 (19.80)	Reference	9 (15.79)	1.45 [0.47 - 4.46]	27 (27.00)	1.92 [0.85 - 4.34]	5 (12.50)	0.56 [0.15 - 2.11]
Q5	40 (20.30)	Reference	18 (31.58)	2.66 [0.93 - 7.59]	23 (23.00)	1.74 [0.75 - 4.04]	7 (17.50)	0.76 [0.21 - 2.72]
p-trend				0.18		0.17		0.45
BDE-47
Q1	39 (19.80)	Reference	12 (21.05)	Reference	23 (23.00)	Reference	6 (15.00)	Reference
Q2	39 (19.80)	Reference	9 (15.79)	0.87 [0.31 - 2.47]	20 (20.00)	0.91 [0.41 - 2.03]	5 (12.50)	0.73 [0.19 - 2.82]
Q3	40 (20.30)	Reference	11 (19.30)	1.20 [0.44 - 3.25]	17 (17.00)	0.86 [0.38 - 1.96]	10 (25.00)	1.71 [0.53 - 5.55]
Q4	39 (19.80)	Reference	14 (24.56)	1.30 [0.48 - 3.51]	17 (17.00)	0.84 [0.36 - 1.95]	9 (22.50)	1.16 [0.34 - 3.97]
Q5	40 (20.30)	Reference	11 (19.30)	1.05 [0.38 - 2.91]	23 (23.00)	1.06 [0.48 - 2.35]	10 (25.00)	1.20 [0.36 - 3.97]
p-trend				0.72		0.90		0.60
BDE-99
Q1	39 (19.80)	Reference	8 (14.04)	Reference	18 (18.00)	Reference	5 (12.50)	Reference
Q2	39 (19.80)	Reference	16 (28.07)	2.22 [0.78 - 6.30]	23 (23.00)	1.27 [0.56 - 2.87]	6 (15.00)	1.20 [0.31 - 4.60]
Q3	40 (20.30)	Reference	11 (19.30)	2.40 [0.78 - 7.43]	17 (17.00)	1.17 [0.48 - 2.80]	10 (25.00)	2.17 [0.61 - 7.72]
Q4	39 (19.80)	Reference	12 (21.05)	1.63 [0.54 - 4.94]	21 (21.00)	1.21 [0.52 - 2.83]	8 (20.00)	1.27 [0.34 - 4.74]
Q5	40 (20.30)	Reference	10 (17.54)	1.48 [0.47 - 4.61]	21 (21.00)	1.44 [0.62 - 3.37]	11 (27.50)	1.70 [0.48 - 6.00]
p-trend				0.85		0.47		0.44
BDE-100
Q1	39 (19.80)	Reference	16 (28.07)	Reference	28 (28.00)	Reference	5 (12.50)	Reference
Q2	39 (19.80)	Reference	8 (14.04)	0.57 [0.21 - 1.59]	19 (19.00)	0.72 [0.33 - 1.60]	9 (22.50)	1.72 [0.48 - 6.22]
Q3	40 (20.30)	Reference	8 (14.04)	0.47 [0.17 - 1.35]	15 (15.00)	0.59 [0.26 - 1.35]	6 (15.00)	1.22 [0.32 - 4.65]
Q4	39 (19.80)	Reference	16 (28.07)	1.14 [0.46 - 2.85]	18 (18.00)	0.80 [0.36 - 1.81]	12 (30.00)	2.25 [0.66 - 7.62]
Q5	40 (20.30)	Reference	9 (15.79)	0.52 [0.19 - 1.45]	20 (20.00)	0.74 [0.33 - 1.63]	8 (20.00)	1.15 [0.31 - 4.24]
p-trend				0.48		0.55		0.84
BDE-153
Q1	39 (19.80)	Reference	13 (22.81)	Reference	24 (24.00)	Reference	6 (15.00)	Reference
Q2	39 (19.80)	Reference	15 (26.32)	1.33 [0.52 - 3.42]	24 (24.00)	1.10 [0.51 - 2.41]	6 (15.00)	1.04 [0.28 - 3.80]
Q3	40 (20.30)	Reference	6 (10.53)	0.41 [0.13 - 1.32]	10 (10.00)	0.45 [0.18 - 1.15]	6 (15.00)	1.02 [0.27 - 3.83]
Q4	39 (19.80)	Reference	12 (21.05)	1.19 [0.43 - 3.29]	20 (20.00)	1.04 [0.45 - 2.39]	12 (30.00)	1.99 [0.60 - 6.60]
Q5	40 (20.30)	Reference	11 (19.30)	0.88 [0.31 - 2.52]	22 (22.00)	1.18 [0.51 - 2.70]	10 (25.00)	1.60 [0.47 - 5.49]
p-trend				0.79		0.70		0.32
BDE-154
Q1	39 (19.80)	Reference	6 (10.53)	Reference	24 (24.00)	Reference	5 (12.50)	Reference
Q2	39 (19.80)	Reference	12 (21.05)	1.92 [0.62 - 5.93]	19 (19.00)	0.71 [0.32 - 1.58]	7 (17.50)	1.22 [0.33 - 4.47]
Q3	40 (20.30)	Reference	13 (22.81)	1.80 [0.58 - 5.55]	18 (18.00)	0.78 [0.35 - 1.74]	7 (17.50)	1.33 [0.35 - 4.99]
Q4	39 (19.80)	Reference	18 (31.58)	2.89 [0.97 - 8.58]	14 (14.00)	0.60 [0.26 - 1.39]	11 (27.50)	2.09 [0.61 - 7.17]
Q5	40 (20.30)	Reference	8 (14.04)	1.07 [0.31 - 3.65]	25 (25.00)	1.06 [0.48 - 2.32]	10 (25.00)	1.13 [0.32 - 4.00]
p-trend				0.59		0.94		0.65
PBB-153
Q1	39 (19.80)	Reference	15 (26.32)	Reference	25 (25.00)	Reference	7 (17.50)	Reference
Q2	39 (19.80)	Reference	13 (22.81)	0.78 [0.30 - 2.02]	20 (20.00)	0.74 [0.33 - 1.65]	8 (20.00)	1.26 [0.38 - 4.18]
Q3	40 (20.30)	Reference	6 (10.53)	0.32 [0.10 - 1.00]	19 (19.00)	0.80 [0.35 - 1.81]	4 (10.00)	0.62 [0.15 - 2.54]
Q4	39 (19.80)	Reference	16 (28.07)	0.94 [0.36 - 2.42]	24 (24.00)	1.01 [0.46 - 2.24]	11 (27.50)	1.47 [0.45 - 4.79]
Q5	40 (20.30)	Reference	7 (12.28)	0.34 [0.11 - 1.04]	12 (12.00)	0.47 [0.19 - 1.17]	10 (25.00)	1.16 [0.34 - 3.97]
p-trend				0.15		0.35		0.71
Adjusted for smoking status (never vs. ever), physical activity measured in metabolic equivalent tasks (MET)-hour/week (<35 vs. ≥35), education (≤ 12 years, 12 to 14 years, > 14 years), personal history of benign breast disease (no vs. yes), and family history of breast cancer (none, in first-degree relatives, in extended relatives), parity and age at first full-term pregnancy (FFTP) (no children…

## Sheet: SP tab 3
Supplementary table 3: Multinomial regression models to estimate the association between quintiles of PBDEs and PBB-153 plasma level expressed as ng/gr of lipids and breast cancer risk stratified according to hormone estrogen receptor status: adjusted odds ratios (ORs) and 95% confidence intervals (CIs).
ng/gr lipids in the plasma	controls		ER-		ER+		ER ?
	Number (%) controls	OR [95% CI] controls	Number (%) ER-	OR [95% CI] ER-	Number (%) ER+	OR [95% CI] ER+	Number (%) ER?	OR [95% CI] ER?
PBDE sum
Q1	39 (19.80)	Reference	6 (23.08)	Reference	30 (22.22)	Reference	8 (22.22)	Reference
Q2	39 (19.80)	Reference	5 (19.23)	1.20 [0.30-4.76]	20 (14.81)	0.70 [0.32-1.50]	4 (11.11)	0.50 [0.13-1.91]
Q3	40 (20.30)	Reference	5 (19.23)	0.78 [0.20-3.12]	28 (20.74)	0.97 [0.47-2.00]	6 (16.67)	0.88 [0.26-3.01]
Q4	39 (19.80)	Reference	6 (23.08)	1.26 [0.32-4.96]	22 (16.30)	0.78 [0.36-1.69]	8 (22.22)	1.09 [0.33-3.65]
Q5	40 (20.30)	Reference	4 (15.38)	0.65 [0.15-2.89]	35 (25.93)	1.17 [0.57-2.40]	10 (27.78)	1.14 [0.36-3.64]
p-trend				0.5		0.97		0.2
BDE-28
Q1	39 (19.80)	Reference	4 (15.38)	Reference	22 (16.30)	Reference	9 (25.00)	Reference
Q2	39 (19.80)	Reference	5 (19.23)	1.61 [0.34 - 7.61]	25 (18.52)	1.65 [0.74 - 3.65]	9 (25.00)	1.31 [0.41 - 4.11]
Q3	40 (20.30)	Reference	3 (11.54)	0.81 [0.15 - 4.56]	22 (16.30)	1.30 [0.58 - 2.92]	8 (22.22)	0.95 [0.30 - 3.08]
Q4	39 (19.80)	Reference	5 (19.23)	1.42 [0.31 - 6.48]	35 (25.93)	1.97 [0.92 - 4.22]	3 (8.33)	0.30 [0.07 - 1.30]
Q5	40 (20.30)	Reference	9 (34.62)	2.05 [0.50 - 8.46]	31 (22.96)	1.65 [0.77 - 3.53]	7 (19.44)	0.72 [0.22 - 2.38]
p-trend				0.29		0.19		0.23
BDE-47
Q1	39 (19.80)	Reference	5 (19.23)	Reference	29 (21.48)	Reference	7 (19.44)	Reference
Q2	39 (19.80)	Reference	5 (19.23)	0.98 [0.24 - 4.01]	25 (18.52)	0.84 [0.40 - 1.77]	6 (16.67)	0.84 [0.24 - 2.95]
Q3	40 (20.30)	Reference	6 (23.08)	1.47 [0.37 - 5.86]	26 (19.26)	0.92 [0.44 - 1.93]	5 (13.89)	0.62 [0.17 - 2.29]
Q4	39 (19.80)	Reference	6 (23.08)	0.96 [0.22 - 4.09]	27 (20.00)	0.93 [0.44 - 1.98]	10 (27.78)	1.36 [0.42 - 4.33]
Q5	40 (20.30)	Reference	4 (15.38)	0.78 [0.17 - 3.52]	28 (20.74)	0.97 [0.47 - 2.02]	8 (22.22)	0.91 [0.27 - 3.04]
p-trend				0.75		0.96		0.89
BDE-99
Q1	39 (19.80)	Reference	4 (15.38)	Reference	22 (16.30)	Reference	6 (16.67)	Reference
Q2	39 (19.80)	Reference	7 (26.92)	1.93 [0.47 - 8.00]	25 (18.52)	1.43 [0.65 - 3.14]	6 (16.67)	1.10 [0.30 - 4.03]
Q3	40 (20.30)	Reference	5 (19.23)	1.59 [0.35 - 7.22]	25 (18.52)	1.35 [0.61 - 2.96]	10 (27.78)	2.01 [0.61 - 6.64]
Q4	39 (19.80)	Reference	8 (30.77)	1.73 [0.42 - 7.07]	31 (22.96)	1.41 [0.65 - 3.04]	7 (19.44)	0.97 [0.27 - 3.44]
Q5	40 (20.30)	Reference	2 (7.69)	0.47 [0.07 - 3.07]	32 (23.70)	1.75 [0.81 - 3.76]	7 (19.44)	0.93 [0.26 - 3.32]
p-trend				0.45		0.19		0.77
BDE-100
Q1	39 (19.80)	Reference	6 (23.08)	Reference	30 (22.22)	Reference	7 (19.44)	Reference
Q2	39 (19.80)	Reference	6 (23.08)	1.34 [0.35 - 5.08]	28 (20.74)	1.02 [0.49 - 2.12]	7 (19.44)	1.01 [0.30 - 3.43]
Q3	40 (20.30)	Reference	4 (15.38)	0.80 [0.18 - 3.48]	22 (16.30)	0.74 [0.35 - 1.58]	3 (8.33)	0.46 [0.11 - 2.00]
Q4	39 (19.80)	Reference	6 (23.08)	0.85 [0.21 - 3.50]	22 (16.30)	0.84 [0.39 - 1.81]	12 (33.33)	1.70 [0.55 - 5.22]
Q5	40 (20.30)	Reference	4 (15.38)	0.70 [0.16 - 3.01]	33 (24.44)	1.07 [0.52 - 2.18]	7 (19.44)	0.85 [0.25 - 2.90]
p-trend				0.52		0.93		0.91
BDE-153
Q1	39 (19.80)	Reference	7 (26.92)	Reference	35 (25.93)	Reference	6 (16.67)	Reference
Q2	39 (19.80)	Reference	9 (34.62)	1.18 [0.34 - 4.11]	18 (13.33)	0.45 [0.21 - 1.00]	7 (19.44)	1.10 [0.30 - 4.03]
Q3	40 (20.30)	Reference	2 (7.69)	0.26 [0.05 - 1.54]	24 (17.78)	0.65 [0.30 - 1.39]	3 (8.33)	0.47 [0.10 - 2.26]
Q4	39 (19.80)	Reference	3 (11.54)	0.67 [0.14 - 3.19]	23 (17.04)	0.74 [0.34 - 1.59]	10 (27.78)	2.07 [0.59 - 7.20]
Q5	40 (20.30)	Reference	5 (19.23)	1.00 [0.24 - 4.19]	35 (25.93)	1.01 [0.48 - 2.11]	10 (27.78)	1.73 [0.49 - 6.08]
p-trend				0.74		0.64		0.24
BDE-154
Q1	39 (19.80)	Reference	3 (11.54)	Reference	25 (18.52)	Reference	5 (13.89)	Reference
Q2	39 (19.80)	Reference	8 (30.77)	1.98 [0.45 - 8.84]	22 (16.30)	0.67 [0.31 - 1.47]	8 (22.22)	1.10 [0.30 - 4.00]
Q3	40 (20.30)	Reference	6 (23.08)	1.91 [0.41 - 8.91]	30 (22.22)	1.25 [0.60 - 2.61]	5 (13.89)	0.86 [0.21 - 3.41]
Q4	39 (19.80)	Reference	7 (26.92)	1.62 [0.35 - 7.39]	27 (20.00)	0.97 [0.46 - 2.06]	12 (33.33)	2.12 [0.63 - 7.13]
Q5	40 (20.30)	Reference	2 (7.69)	0.44 [0.06 - 3.12]	31 (22.96)	1.12 [0.53 - 2.37]	6 (16.67)	0.64 [0.16 - 2.57]
p-trend				0.55		0.51		0.93
PBB-153
Q1	39 (19.80)	Reference	8 (30.77)	Reference	22 (16.30)	Reference	7 (19.44)	Reference
Q2	39 (19.80)	Reference	7 (26.92)	0.90 [0.25 - 3.20]	30 (22.22)	1.26 [0.57 - 2.77]	7 (19.44)	1.24 [0.35 - 4.42]
Q3	40 (20.30)	Reference	5 (19.23)	0.58 [0.15 - 2.30]	33 (24.44)	1.51 [0.70 - 3.27]	3 (8.33)	0.44 [0.10 - 2.00]
Q4	39 (19.80)	Reference	4 (15.38)	0.61 [0.14 - 2.56]	36 (26.67)	1.85 [0.84 - 4.07]	13 (36.11)	2.30 [0.70 - 7.54]
Q5	40 (20.30)	Reference	2 (7.69)	0.24 [0.04 - 1.35]	14 (10.37)	0.52 [0.21 - 1.25]	6 (16.67)	0.91 [0.24 - 3.48]
p-trend				0.09		0.76		0.52
Adjusted for smoking status (never vs. ever), physical activity measured in metabolic equivalent tasks (MET)-hour/week (<35 vs. ≥35), education (≤ 12 years, 12 to 14 years, > 14 years), personal history of benign breast disease (no vs. yes), and family history of breast cancer (none, in first-degree relatives, in extended relatives), parity and age at first full-term pregnancy (FFTP) (no children…

## Sheet: SP tab 4
Supplementary table 4: Multinomial regression models to estimate the association between quintiles of PBDEs and PBB-153 plasma level expressed as ng/gr of lipids and breast cancer risk stratified according to hormone progesteron receptor status: adjusted odds ratios (ORs) and 95% confidence intervals (CIs).
ng/gr lipids in the plasma	controls		PR-		PR+		PR missing
	NumbPR (%) controls	OR [95% CI] controls	NumbPR (%) PR-	OR [95% CI] PR-	NumbPR (%) PR+	OR [95% CI] PR+	NumbPR (%) PR?	OR [95% CI] PR?
PBDE sum
Q1	39 (19.80)	Reference	11 (19.30)	Reference	24 (24.00)	Reference	9 (22.50)	Reference
Q2	39 (19.80)	Reference	10 (17.54)	1.08 [0.39; 3.02]	15 (15.00)	0.66 [0.29; 1.51]	4 (10.00)	0.45 [0.12; 1.70]
Q3	40 (20.30)	Reference	13 (22.81)	1.36 [0.51; 3.63]	19 (19.00)	0.78 [0.35; 1.74]	7 (17.50)	0.88 [0.27; 2.81]
Q4	39 (19.80)	Reference	9 (15.79)	0.99 [0.34; 2.90]	19 (19.00)	0.83 [0.36; 1.88]	8 (20.00)	0.96 [0.30; 3.11]
Q5	40 (20.30)	Reference	14 (24.56)	1.45 [0.54; 3.89]	23 (23.00)	0.95 [0.43; 2.10]	12 (30.00)	1.22 [0.41; 3.63]
p-trend				0.51		0.77		0.50
BDE-28
Q1	39 (19.80)	Reference	9 (15.79)	Reference	17 (17.00)	Reference	9 (22.50)	Reference
Q2	39 (19.80)	Reference	11 (19.30)	1.85 [0.62 - 5.50]	19 (19.00)	1.58 [0.67 - 3.75]	9 (22.50)	1.23 [0.39 - 3.85]
Q3	40 (20.30)	Reference	8 (14.04)	1.09 [0.34 - 3.45]	15 (15.00)	1.17 [0.48 - 2.88]	10 (25.00)	1.22 [0.40 - 3.72]
Q4	39 (19.80)	Reference	13 (22.81)	1.76 [0.62 - 4.97]	25 (25.00)	1.90 [0.83 - 4.37]	5 (12.50)	0.51 [0.14 - 1.84]
Q5	40 (20.30)	Reference	16 (28.07)	1.99 [0.72 - 5.47]	24 (24.00)	1.70 [0.75 - 3.88]	7 (17.50)	0.68 [0.21 - 2.24]
p-trend				0.21		0.19		0.27
BDE-47
Q1	39 (19.80)	Reference	10 (17.54)	Reference	23 (23.00)	Reference	8 (20.00)	Reference
Q2	39 (19.80)	Reference	11 (19.30)	1.07 [0.38 - 3.00]	19 (19.00)	0.81 [0.36 - 1.82]	6 (15.00)	0.77 [0.23 - 2.61]
Q3	40 (20.30)	Reference	14 (24.56)	1.83 [0.67 - 4.97]	17 (17.00)	0.73 [0.32 - 1.66]	6 (15.00)	0.66 [0.20 - 2.24]
Q4	39 (19.80)	Reference	10 (17.54)	1.00 [0.34 - 2.94]	23 (23.00)	1.02 [0.45 - 2.27]	10 (25.00)	1.13 [0.37 - 3.49]
Q5	40 (20.30)	Reference	12 (21.05)	1.38 [0.49 - 3.84]	18 (18.00)	0.77 [0.34 - 1.74]	10 (25.00)	1.04 [0.34 - 3.18]
p-trend				0.58		0.67		0.74
BDE-99
Q1	39 (19.80)	Reference	7 (12.28)	Reference	18 (18.00)	Reference	7 (17.50)	Reference
Q2	39 (19.80)	Reference	13 (22.81)	2.70 [0.88 - 8.26]	19 (19.00)	1.32 [0.57 - 3.06]	6 (15.00)	0.96 [0.27 - 3.35]
Q3	40 (20.30)	Reference	14 (24.56)	3.13 [1.03 - 9.54]	16 (16.00)	1.00 [0.42 - 2.39]	10 (25.00)	1.70 [0.53 - 5.41]
Q4	39 (19.80)	Reference	13 (22.81)	2.20 [0.72 - 6.74]	25 (25.00)	1.35 [0.60 - 3.06]	8 (20.00)	0.95 [0.29 - 3.15]
Q5	40 (20.30)	Reference	10 (17.54)	1.88 [0.59 - 5.97]	22 (22.00)	1.51 [0.66 - 3.47]	9 (22.50)	1.03 [0.32 - 3.35]
p-trend				0.57		0.34		0.98
BDE-100
Q1	39 (19.80)	Reference	11 (19.30)	Reference	24 (24.00)	Reference	8 (20.00)	Reference
Q2	39 (19.80)	Reference	11 (19.30)	1.24 [0.45 - 3.42]	23 (23.00)	1.03 [0.47 - 2.26]	7 (17.50)	0.93 [0.28 - 3.01]
Q3	40 (20.30)	Reference	12 (21.05)	1.18 [0.43 - 3.25]	14 (14.00)	0.60 [0.26 - 1.38]	3 (7.50)	0.41 [0.10 - 1.75]
Q4	39 (19.80)	Reference	12 (21.05)	1.30 [0.47 - 3.61]	15 (15.00)	0.70 [0.30 - 1.65]	13 (32.50)	1.55 [0.53 - 4.53]
Q5	40 (20.30)	Reference	11 (19.30)	1.04 [0.37 - 2.88]	24 (24.00)	0.99 [0.45 - 2.15]	9 (22.50)	1.02 [0.33 - 3.16]
p-trend				0.95		0.80		0.67
BDE-153
Q1	39 (19.80)	Reference	13 (22.81)	Reference	28 (28.00)	Reference	7 (17.50)	Reference
Q2	39 (19.80)	Reference	16 (28.07)	1.03 [0.40 - 2.67]	11 (11.00)	0.34 [0.14 - 0.83]	7 (17.50)	1.04 [0.30 - 3.59]
Q3	40 (20.30)	Reference	7 (12.28)	0.50 [0.17 - 1.53]	18 (18.00)	0.59 [0.26 - 1.36]	4 (10.00)	0.59 [0.14 - 2.45]
Q4	39 (19.80)	Reference	8 (14.04)	0.66 [0.22 - 1.97]	17 (17.00)	0.73 [0.32 - 1.69]	11 (27.50)	1.96 [0.60 - 6.38]
Q5	40 (20.30)	Reference	13 (22.81)	0.96 [0.35 - 2.63]	26 (26.00)	1.01 [0.45 - 2.25]	11 (27.50)	1.71 [0.52 - 5.59]
p-trend				0.76		0.57		0.23
BDE-154
Q1	39 (19.80)	Reference	5 (8.77)	Reference	23 (23.00)	Reference	5 (12.50)	Reference
Q2	39 (19.80)	Reference	12 (21.05)	1.96 [0.59 - 6.46]	17 (17.00)	0.55 [0.24 - 1.26]	9 (22.50)	1.24 [0.35 - 4.40]
Q3	40 (20.30)	Reference	15 (26.32)	2.71 [0.86 - 8.56]	21 (21.00)	1.02 [0.46 - 2.23]	5 (12.50)	0.84 [0.21 - 3.34]
Q4	39 (19.80)	Reference	18 (31.58)	3.09 [0.99 - 9.65]	14 (14.00)	0.54 [0.23 - 1.27]	14 (35.00)	2.35 [0.72 - 7.69]
Q5	40 (20.30)	Reference	7 (12.28)	1.10 [0.30 - 4.02]	25 (25.00)	1.05 [0.48 - 2.31]	7 (17.50)	0.79 [0.21 - 3.00]
p-trend				0.49		0.96		0.87
PBB-153
Q1	39 (19.80)	Reference	11 (19.30)	Reference	19 (19.00)	Reference	7 (17.50)	Reference
Q2	39 (19.80)	Reference	17 (29.82)	1.48 [0.55 - 3.96]	20 (20.00)	0.95 [0.40 - 2.23]	7 (17.50)	1.27 [0.36 - 4.50]
Q3	40 (20.30)	Reference	9 (15.79)	0.76 [0.26 - 2.21]	27 (27.00)	1.49 [0.66 - 3.36]	5 (12.50)	0.77 [0.20 - 2.93]
Q4	39 (19.80)	Reference	16 (28.07)	1.57 [0.57 - 4.31]	22 (22.00)	1.31 [0.56 - 3.08]	15 (37.50)	2.92 [0.91 - 9.35]
Q5	40 (20.30)	Reference	4 (7.02)	0.29 [0.08 - 1.08]	12 (12.00)	0.53 [0.21 - 1.34]	6 (15.00)	0.91 [0.24 - 3.46]
p-trend				0.26		0.57		0.35
Adjusted for smoking status (never vs. ever), physical activity measured in metabolic equivalent tasks (MET)-hour/week (<35 vs. ≥35), education (≤ 12 years, 12 to 14 years, > 14 years), personal history of benign breast disease (no vs. yes), and family history of breast cancer (none, in first-degree relatives, in extended relatives), parity and age at first full-term pregnancy (FFTP) (no children…

## Sheet: SP tab 5
Supplementary table 5: Conditional logistic regression models to estimate the association between quintiles of PBDEs and PBB-153 plasma levels expressed as ng/L and breast cancer risk stratified according to the body mass index (BMI): adjusted odds ratios (ORs) and 95% confidence intervals (CIs)
ng/L plasma	BMI<25		BMI>25
	Number (%) cases	OR [95% CI]	Number (%) cases	OR [95% CI]
PBDE sum
Q1	31 (22.79)	Reference	14 (22.95)	Reference
Q2	25 (18.38)	1.94 [0.68-5.55]	15 (24.59)	0.35 [0.06-1.97]
Q3	25 (18.38)	1.82 [0.74-4.48]	8 (13.11)	0.26 [0.05-1.45]
Q4	27 (19.85)	2.33 [0.87-6.24]	12 (19.67)	0.52 [0.10-2.71]
Q5	28 (20.59)	2.47 [0.90-6.76]	12 (19.67)	0.44 [0.08-2.47]
p-trend		0.08		0.62
BDE-28
Q1	27 (19.85)	Reference	7 (11.48)	Reference
Q2	32 (23.53)	0.80 [0.32-1.99]	16 (26.23)	8.30 [1.03-67.07]
Q3	24 (17.65)	1.54 [0.58-4.10]	10 (16.39)	0.84 [0.10-6.74]
Q4	26 (19.12)	1.30 [0.54-3.17]	13 (21.31)	1.68 [0.17-16.56]
Q5	27 (19.85)	1.45 [0.57-3.71]	15 (24.59)	2.03 [0.39-10.47]
p-trend		0.34		0.71
BDE-47
Q1	30 (22.06)	Reference	11 (18.03)	Reference
Q2	27 (19.85)	0.71 [0.27-1.90]	15 (24.59)	0.92 [0.16-5.39]
Q3	27 (19.85)	1.08 [0.44-2.68]	13 (21.31)	0.47 [0.07-3.29]
Q4	27 (19.85)	1.04 [0.42-2.58]	10 (16.39)	2.09 [0.27-16.07]
Q5	25 (18.38)	1.91 [0.75-4.83]	12 (19.67)	0.31 [0.05-2.00]
p-trend		0.14		0.36
BDE-99
Q1	31 (22.79)	Reference	10 (16.39)	Reference
Q2	28 (20.59)	2.11 [0.75-5.95]	13 (21.31)	0.87 [0.13-5.94]
Q3	24 (17.65)	2.17 [0.71-6.60]	13 (21.31)	0.68 [0.13-3.59]
Q4	26 (19.12)	1.72 [0.58-5.08]	14 (22.95)	0.62 [0.12-3.13]
Q5	27 (19.85)	2.75 [0.91-8.26]	11 (18.03)	0.60 [0.10-3.71]
p-trend		0.16		0.47
BDE-100
Q1	27 (19.85)	Reference	13 (21.31)	Reference
Q2	30 (22.06)	0.37 [0.13-1.06]	15 (24.59)	1.37 [0.23-8.05]
Q3	29 (21.32)	0.33 [0.12-0.90]	11 (18.03)	0.92 [0.12-7.33]
Q4	23 (16.91)	1.30 [0.50-3.37]	14 (22.95)	0.71 [0.13-3.92]
Q5	27 (19.85)	0.79 [0.28-2.18]	8 (13.11)	0.30 [0.04-2.25]
p-trend		0.61		0.16
BDE-153
Q1	28 (20.59)	Reference	19 (31.15)	Reference
Q2	21 (15.44)	2.70 [0.90-8.10]	15 (24.59)	0.34 [0.07-1.69]
Q3	27 (19.85)	0.60 [0.19-1.92]	10 (16.39)	0.05 [0.00-0.62]
Q4	27 (19.85)	2.13 [0.79-5.72]	7 (11.48)	0.39 [0.06-2.70]
Q5	33 (24.26)	1.59 [0.61-4.18]	10 (16.39)	0.29 [0.04-2.06]
p-trend		0.60		0.32
BDE-154
Q1	26 (19.12)	Reference	8 (13.11)	Reference
Q2	32 (23.53)	0.42 [0.14-1.20]	14 (22.95)	3.99 [0.62-25.67]
Q3	28 (20.59)	0.88 [0.34-2.31]	11 (18.03)	1.92 [0.39-9.53]
Q4	23 (16.91)	1.32 [0.50-3.46]	14 (22.95)	2.16 [0.36-13.03]
Q5	27 (19.85)	1.15 [0.43-3.07]	14 (22.95)	1.77 [0.31-9.94]
p-trend		0.51		0.83
PBB-153
Q1	24 (17.65)	Reference	22 (36.07)	Reference
Q2	24 (17.65)	0.79 [0.31-2.04]	9 (14.75)	0.31 [0.07-1.37]
Q3	27 (19.85)	0.74 [0.27-2.00]	8 (13.11)	0.13 [0.02-0.87]
Q4	30 (22.06)	0.95 [0.37-2.45]	14 (22.95)	1.00 [0.18-5.58]
Q5	31 (22.79)	0.49 [0.17-1.40]	8 (13.11)	0.34 [0.05-2.40]
p-trend		0.39		0.43
Adjusted for smoking status (never vs. ever), physical activity measured in metabolic equivalent tasks (MET)-hour/week (<35 vs. ≥35), education (≤ 12 years, 12 to 14 years, > 14 years), personal history of benign breast disease (no vs. yes), and family history of breast cancer (none, in first-degree relatives, in extended relatives), parity and age at first full-term pregnancy (FFTP) (no children…

## Sheet: SP tab 6
Supplementary table 6: Conditional logistic regression models to estimate the association between quintiles of PBDEs and PBB-153 plasma levels expressed as ng/gr of lipids and breast cancer risk stratified according to the body mass index (BMI): adjusted odds ratios (ORs) and 95% confidence intervals (CIs)
ng/gr lipids in the plasma	BMI<25		BMI>25
	Number (%) cases	OR [95% CI]	Number (%) cases	OR [95% CI]
PBDE sum
Q1	27 (19.85)	Reference	20 (32.79)	Reference
Q2	27 (19.85)	0.77 [0.28-2.13]	12 (19.67)	0.44 [0.09-2.13]
Q3	24 (17.65)	1.78 [0.71-4.46]	9 (14.75)	0.28 [0.06-1.24]
Q4	28 (20.59)	1.41 [0.53-3.72]	9 (14.75)	0.51 [0.11-2.36]
Q5	30 (22.06)	1.85 [0.73-4.71]	11 (18.03)	0.68 [0.13-3.51]
p-trend		0.14		0.48
BDE-28
Q1	27 (19.85)	Reference	9 (14.75)	Reference
Q2	28 (20.59)	1.27 [0.49-3.27]	15 (24.59)	2.56 [0.47-13.94]
Q3	28 (20.59)	1.01 [0.38-2.68]	11 (18.03)	0.73 [0.11-5.13]
Q4	27 (19.85)	1.48 [0.63-3.48]	14 (22.95)	1.45 [0.22-9.63]
Q5	26 (19.12)	1.42 [0.57-3.50]	12 (19.67)	1.41 [0.34-5.96]
p-trend		0.39		0.81
BDE-47
Q1	29 (21.32)	Reference	12 (19.67)	Reference
Q2	27 (19.85)	0.72 [0.28-1.85]	17 (27.87)	1.25 [0.28-5.57]
Q3	27 (19.85)	0.81 [0.35-1.89]	10 (16.39)	0.65 [0.13-3.31]
Q4	26 (19.12)	1.35 [0.56-3.27]	12 (19.67)	1.16 [0.21-6.33]
Q5	27 (19.85)	1.41 [0.56-3.56]	10 (16.39)	0.53 [0.09-3.09]
p-trend		0.34		0.45
BDE-99
Q1	31 (22.79)	Reference	10 (16.39)	Reference
Q2	25 (18.38)	1.83 [0.65-5.13]	16 (26.23)	0.58 [0.09-3.57]
Q3	23 (16.91)	2.80 [0.97-8.11]	10 (16.39)	0.25 [0.04-1.49]
Q4	28 (20.59)	1.39 [0.51-3.78]	16 (26.23)	1.38 [0.28-6.81]
Q5	29 (21.32)	2.70 [0.93-7.82]	9 (14.75)	0.42 [0.06-2.91]
p-trend		0.19		0.78
BDE-100
Q1	27 (19.85)	Reference	13 (21.31)	Reference
Q2	30 (22.06)	0.95 [0.35-2.61]	18 (29.51)	4.55 [0.79-26.17]
Q3	27 (19.85)	0.49 [0.18-1.32]	9 (14.75)	0.78 [0.11-5.27]
Q4	23 (16.91)	1.84 [0.68-5.00]	11 (18.03)	0.73 [0.14-3.99]
Q5	29 (21.32)	1.35 [0.49-3.71]	10 (16.39)	1.56 [0.21-11.70]
p-trend		0.35		0.64
BDE-153
Q1	24 (17.65)	Reference	26 (42.62)	Reference
Q2	22 (16.18)	0.99 [0.36-2.71]	11 (18.03)	0.09 [0.01-0.78]
Q3	25 (18.38)	1.14 [0.38-3.43]	6 (9.84)	0.07 [0.01-0.58]
Q4	33 (24.26)	0.86 [0.30-2.48]	11 (18.03)	0.54 [0.06-5.08]
Q5	32 (23.53)	1.50 [0.61-3.74]	7 (11.48)	0.16 [0.02-1.29]
p-trend		0.39		0.23
BDE-154
Q1	25 (18.38)	Reference	9 (14.75)	Reference
Q2	34 (25.00)	0.44 [0.16-1.23]	12 (19.67)	5.03 [0.64-39.55]
Q3	27 (19.85)	1.04 [0.36-3.00]	15 (24.59)	2.77 [0.51-15.12]
Q4	22 (16.18)	1.47 [0.52-4.13]	14 (22.95)	1.42 [0.22-9.37]
Q5	28 (20.59)	1.08 [0.40-2.94]	11 (18.03)	1.37 [0.25-7.38]
p-trend		0.49		0.85
PBB-153
Q1	18 (13.24)	Reference	20 (32.79)	Reference
Q2	27 (19.85)	1.20 [0.37-3.91]	9 (14.75)	0.93 [0.22-3.93]
Q3	32 (23.53)	0.86 [0.28-2.64]	16 (26.23)	2.25 [0.39-12.91]
Q4	28 (20.59)	2.33 [0.72-7.55]	12 (19.67)	1.25 [0.29-5.36]
Q5	31 (22.79)	0.43 [0.12-1.48]	4 (6.56)	0.71 [0.11-4.39]
p-trend		0.71		0.96
Adjusted for smoking status (never vs. ever), physical activity measured in metabolic equivalent tasks (MET)-hour/week (<35 vs. ≥35), education (≤ 12 years, 12 to 14 years, > 14 years), personal history of benign breast disease (no vs. yes), and family history of breast cancer (none, in first-degree relatives, in extended relatives), parity and age at first full-term pregnancy (FFTP) (no children…
